# Supplementary material for: Integrated Production of Microalgal Oil from Neochloris oleoabundans and Its Enzymatic Conversion into Mono- and Diacylglycerols
Source: Foods. 2026 Jul 1;15(13):2333. doi: 10.3390/foods15132333 (PMC13362220; doi:10.3390/foods15132333)
Supplement: Supplementary file 1 [file foods-15-02333-s001.zip]

Archive with 1 entries (1 files):
- foods-4374144-supplementary.pdf
